# Supplementary material for: The “Hard Problem of Consciousness” Arises from Human Psychology
Source: Open Mind (Camb). 2023 Aug 11;7:564–87. doi: 10.1162/opmi_a_00094 (PMC10449398; doi:10.1162/opmi_a_00094)
Supplement: Supplementary file 2 [file opmi-07-564-s002.xlsx]

## Sheet: Experiment 1
	Perception (Mary)			Knowledge (Jack)
Subject	Transformative	"In brain" before	"In brain" After	Transformative	"In brain" before	"In brain" After
1	4	4	6	2	6	5
2	7	6	6	1	5	2
3	3	4	5	6	5	5
4	5	5	5	3	3	3
5	6	6	5	4	6	5
6	7	2	6	1	6	5
7	6	4	4	1	4	4
8	5	4	4	5	4	4
9	7	6	6	3	6	2
10	5	4	4	5	4	4
11	6	6	5	3	5	5
12	7	6	5	5	3	5
13	7	2	6	2	6	5
14	6	7	7	2	6	3
15	6	6	6	6	6	6
16
17	5	6	6	1	6	1
18	7	1	7	2	6	1
19	7	7	7	5	7	6
20	7	5	7	3	7	2
21	7	4	7	2	4	4
22
23	7	6	6	3	5	4
24	5	5	5	4	5	4
25	6	2	7	5	3	6
26	6	1	4	5	5	5
27	3	5	6	1	4	1

## Sheet: Experiment 2
combine	Subject	Transformative	In brain_Before	After
Perception	1	6	6	6
Perception	2	6	6	7
Perception	3	6	6	2
Perception	4
Perception	5	7	1	5
Perception	6	7	7	7
Perception	7	7	4	6
Perception	8	5	5	4
Perception	9	6	1	4
Perception	10	6	6	6
Perception	11	7	4	5
Perception	12	7	5	7
Perception	13	6	5	2
Perception	14	7	4	5
Perception	15	7	6	6
Perception	16	7	6	7
Perception	17	5	6	6
Perception	18	6	2	6
Perception	19	5	5	5
Perception	20	5	3	5
Perception	21	5	7	5
Perception	22	7	6	7
Perception	23	6	5	6
Perception	24	7	4	6
Perception	25	7	4	7
Perception	26	6	5	6
Perception	27	5	1	4
Perception	28	4	6	4
Perception	29	7	7	6
Perception	30	7	1	7
Knowledge	31	2	5	6
Knowledge	32	1	6	6
Knowledge	33	4	3	2
Knowledge	34	2	1	3
Knowledge	35	3	7	6
Knowledge	36	7	7	2
Knowledge	37	3	6	2
Knowledge	38	3	5	3
Knowledge	39	6	6	6
Knowledge	40	5	5	4
Knowledge	41	4	5	5
Knowledge	42	5	6	4
Knowledge	43	3	6	5
Knowledge	44	5	1	1
Knowledge	45	6	6	5
Knowledge	46	3	3	6
Knowledge	47	1	1	1
Knowledge	48	4	6	6
Knowledge	49	3	5	5
Knowledge	50	3	5	3
Knowledge	51	3	5	4
Knowledge	52	4	5	5
Knowledge	53	3	5	4
Knowledge	54	4	7	5
Knowledge	55	4	4	6
Knowledge	56	4	4	4
Knowledge	57	2	2	4
Knowledge	58	4	6	5

## Sheet: Experiment 3
	Subliminal		Conscious
Subject	In brain	Transformative	In brain	Transformative
1	6	3	5	5
2	2	2	6	5
3	5	3	7	7
4
5	7	5	7	7
6	7	1	7	7
7	5	5	7	7
8	6	5	7	7
9	4	4	5	5
10	3	3	5	5
11	5	1	7	6
12	2	6	3	6
13	2	2	6	6
14	5	4	7	6
15	3	5	3	5
16	5	5	3	4
17	6	6	4	5
18	2	1	7	6
19	5	3	6	3
20	3	1	6	3
21	5	6	7	7
22	1	2	6	6
23	4	4	5	5
24	5	3	6	6
25	6	2	6	5
26	2	7	3	5
27	1	2	7	7
28	6	3	7	5
29	4	5	6	6
30	7	5	7	7

## Sheet: Exp. 4
	Mary's case				Dualism
	Subliminal		Csoncious		Afterlife		Replication
Subject	In brain	Transformative	In brain	Transformative	nonepistemic	epistemic	Nonepistemic	Epistemic
1	4	5	7	7	0.7	0.8	0.7	0.45
2	5	2	5	6	0.7	0.85	0.5	0.15
3	6	6	6	6	1	1	0.25	0
4	3	2	7	7	0.8	0.7	0.55	0.2
5	7	7	7	7	0.35	0.75	0.45	0.6
6	5	2	7	6	0.15	0.65	0.4	0.05
7	5	3	7	7	0	0	0.5	0.6
8	5	4	4	5	0.5	0.55	0.25	0.05
9	3	4	4	5	0.85	0.85	0.6	0.55
10	5	1	7	7	0.5	0.75	1	1
11	4	3	3	4	0.05	0	0.15	0
12	3	3	7	7	0.6	0.45	1	1
13	2	2	5	3	0.5	0.85	0.65	0.6
14	6	5	7	7	0.25	0.6	0.45	0.45
15	3	5	3	5	0.35	0.85	1	1
16	3	4	7	7	0.1	0.05	0.75	0.2
17	4	4	4	4	0.2	0.45	0.55	0.1
18	7	2	7	7	1	0.85	0.65	0.7
19	5	6	6	6	0.7	0.95	0.65	0.5
20	6	6	7	7	0.4	0.95	0.5	0.05
21	5	4	7	7	0.35	0.7	0.6	0.4
23	6	1	7	3	0.4	0.8	0.85	0.4
24	2	1	2	2	0	0	0	0
25	2	1	6	6	0.5	1	0.7	0.75
26	2	2	5	5	0.5	1	0.5	0.15
27	3	3	4	4	0.2	0.4	0.4	0
29	1	5	3	7	0.25	0.3	0.95	0.7
30	5	5	5	6	0.45	0.95	0.95	0.65
31	5	3	7	6	0.3	0.8	0.7	0.4
31	1	2	6	6	0.15	0.05	0.9	1
33	4	1	7	7	0.45	0.7	0.65	0.05
34	1	1	5	5	0	0	1	1
35	3	6	7	6	1	0.9	1	0.9
36	2	3	7	7	0.6	0.75	0.5	0
37	1	3	5	6	0.3	0.05	0.35	0
38	6	1	7	7	0.25	0.3	0.65	0.05
39	5	3	6	6	0.5	0.65	0.75	0.45
40	2	5	6	5	0.15	0.15	0.25	0.35
41	6	5	7	7	0.5	0.8	0.5	0.25
42	4	4	7	7	0.6	0.65	0.45	0.1
43	3	5	6	7	0.25	0.35	0.4	0
44	4	4	5	5	1	1	0	0
46	3	3	7	5	1	0.95	1	1
47	6	2	7	7	0.15	0.4	1	1
48	4	5	4	5	0	0	0	0
49	5	2	6	6	0.3	0.45	1	1
50	4	5	3	4	0	0	0	0
51	6	6	5	5	0.3	0.5	0.75	0.65
52	2	4	6	5	0.75	0.65	0.7	0.45
53	4	7	4	7	0	0.4	0.9	0.8
54	3	3	6	6	0.25	0.4	1	1
55	6	2	7	6	0.4	0.55	1	1
56	6	5	7	6	0.25	0.2	0.95	0.75
57	4	1	7	7	0.6	0.9	0.9	0.55
59	2	1	5	6	0.25	0.2	0.75	0.65
60	1	2	7	6	0.65	0.45	0.6	0.65

## Sheet: Exp. 5
	Human		AI
Subject	Perception	Knowledge	Perception	Knowledge
1	5	3	3	3
2	8	4	7	6
3	8	2	6	7
4	6	3	6	2
5	2	2	1	1
6	6	4	5	5
7	3	2	2	7
8	8	7	1	4
9	6	3	2	5
10	8	3	7	3
11	8	5	5	5
12	6	3	4	4
13	6	5	6	5
14	8	1	4	5
15	6	6	5	6
16	5	5	4	5
17	8	6	4	6
18	6	2	3	7
19	6	7	7	5
20	4	2	4	2
21	8	3	6	5
22
23	8	4	6	7
24	3	5	3	5
25	8	2	5	2
26	4	5	1	4
27	8	3	7	1
28	6	5	5	5
29	6	4	6	5
